# Supplementary material for: Reduction in lignin content and increase in the antioxidant capacity of corn and sugarcane silages treated with an enzymatic complex produced by white rot fungus
Source: PLoS One. 2020 Feb 21;15(2):e0229141. doi: 10.1371/journal.pone.0229141 (PMC7034799; doi:10.1371/journal.pone.0229141)
Supplement: S1 File — (XLSX) [file pone.0229141.s001.xlsx]

## Sheet: Corn Silage
TRAT	PH	MS	MO	PB	EE	FDN	FDA	LIGAB	LIGPP	CEL	HEM	CT	CNF	FRACAB1	FRACB	FRACC	MONH	MONG	MONS	SG	POLI	FLAV	TAC	REDPOW
0	3.6	34.14	97.3	6.74	2.55	49.49	31.52	78.62	63.62	23.66	17.97	88	38.51	43.76	44.18	10.61	35.57	110.08	48.66	0.44	78.52	8.55	136.13	14.25
0	3.6	34.96	97.33	6.1	2.52	48.52	30.68	78.4	68.4	22.84	17.84	88.7	40.18	45.29	43.09	10.29	38.14	104.46	42.59	0.4	79.96	9.18	135.81	12.59
0	3.68	34.14	97.14	6.25	2.47	52.57	29.41	91.84	61.84	22.6	23.16	88.41	35.84	40.53	44.63	13.1	34.56	108.39	47.81	0.44	75.21	9.44	134.21	13.17
0	3.91	32.13	97.05	6.49	2.19	47.97	29.9	92.06	72.06	17.69	18.07	88.36	40.39	45.71	40.71	11.99	37.61	105.14	45.52	0.43	77.95	9.01	134.05	13.49
10	3.65	34.14	97.12	6.23	2.12	47.94	29.74	51.52	51.52	19.59	18.2	88.26	40.32	45.68	46.7	6.71	45.88	154.09	96.94	0.62	82.25	10.07	152.87	13.98
10	3.66	34.79	97.2	6.15	2.23	48.12	26.14	76.16	46.16	21.13	21.98	88.81	40.69	45.81	43.03	9.9	41.87	152.93	94.35	0.61	80.96	9.96	154.62	14.06
10	3.65	32.58	96.95	6.54	2.27	45.73	28.85	75.48	50.48	22.3	16.88	88.7	42.97	48.44	41.02	9.33	44.26	151.85	95.17	0.62	78.27	8.86	153.07	12.87
10	3.89	31.34	96.79	6.34	2.28	47.09	27.71	66.75	51.01	23.03	19.38	88.57	41.48	46.83	43.55	8.51	42.59	148.37	96.28	0.64	78.21	9.95	151.56	13.79
20	3.75	31.1	96.7	6.65	2.25	43.27	26.24	50.64	35.64	19.18	17.03	87.69	44.42	50.65	42.5	5.99	48.56	155.76	98.92	0.63	91.27	10.09	210.98	14.15
20	3.78	31.71	96.93	6.12	2.18	40.77	26.51	51.29	35.29	20.38	14.26	88.12	47.35	53.73	39.8	5.69	46.14	152.37	96.53	0.63	89.19	9.58	212.27	13.78
20	3.65	32.29	96.87	6.84	2.08	41.03	25.26	62.04	39.04	21.05	15.77	88.34	47.31	53.55	38.61	6.91	47.93	150.73	95.87	0.63	93.45	10.45	211.28	14.25
20	3.66	31.68	96.43	7.32	2.05	48.24	27.19	60.48	36.48	22.14	21.05	87.26	39.02	44.71	46.08	8.02	48.92	153.15	97.79	0.63	92.04	10.01	210.59	14.87
30	3.63	31.28	96.18	6.74	2.12	44.82	25.36	53.03	37.83	21.86	19.46	87.3	42.48	48.65	43.85	6.53	54.22	156.37	101.13	0.64	98.27	12.17	239.77	17.05
30	3.59	31.89	96.43	6.52	2.01	42.46	29.24	54.54	34.54	20.68	13.22	87.9	45.44	51.69	41.11	6.32	51.54	151.76	99.82	0.65	96.87	11.02	242.18	15.83
30	3.59	31.7	96.42	6.83	2.35	45.06	27.42	59.12	41.12	18.15	17.64	87.23	42.17	48343	43.25	7.32	53.31	155.53	98.45	0.63	94.72	10.46	240.94	16.72
30	3.58	32.5	96.27	6.88	1.96	43.62	26.06	63184	33184	25.54	17.56	87.42	43.8	50.1	41.24	7.56	50.06	154.98	100.94	0.651	97.97	11.05	241.65	16.12

## Sheet: Sugarcane Silage
TRAT	PH	MS	MO	PB	EE	FDN	FDA	LIGAB	LIGPP	CEL	HEM	CT	CNF	FRACAB1	FRACB	FRACC	MONH	MONG	MONS	SG	POLI	FLAV	TAC	REDPOW
0	3.48	27.33	97.29	3.31	1.7	67.93	43.05	11.42	9.48	31.63	24.87	92.27	24.34	26.38	51.74	20.18	77.2	184.65	120.33	0.65	412.39	34.18	3020.5	57.85
0	3.47	26.3	97.17	3.49	1.64	68.33	40.68	10.57	9.1	30.11	27.64	92.03	23.7	25.75	53.77	18.83	71.14	179.64	115.61	0.64	411.25	35813	2893.8	55.17
0	3.33	26.21	97.14	3.48	1.72	66.56	42.41	10.97	8.98	31.44	24.14	91.93	25.36	27.59	51.65	19.07	73.35	180.87	113.59	0.62	414.18	34.87	2984.69	54.96
0	3.51	27.6	97262	3.53	1.81	64.68	39.5	11.02	9.03	28.48	25.18	91.91	27.22	29.62	50.12	18.61	75.19	182.33	114.53	0.62	413.49	33.95	2947.45	55.76
10	3.46	26.31	96.97	3.87	1.91	64.15	36.63	10.93	7.98	25.69	27.52	91.18	27.03	29.64	50.11	18.45	128.45	210.56	215.94	1.02	475.87	36.47	3084.01	61.57
10	3.46	27.28	96.72	3.79	1.51	59.65	39.04	10.93	8.05	28.11	20.61	91.41	31.75	34.73	46.53	17.12	124.52	204.64	223.71	1.09	476.76	34.58	3085.23	59.91
10	3.49	23.78	96.83	3.83	1.52	64.31	39.62	10.97	7.61	28.64	24.69	91.48	27.17	29.7	50.05	18.51	127.77	207.53	224.29	1.08	473.29	35.21	2997.41	60.46
10	3.47	26.14	96.71	3.97	1.81	61.41	38.04	11.21	7.75	26.84	23.35	90.92	29.52	32.46	47.56	18.15	125.63	206.09	222.07	1.07	472.91	34.52	3002.19	60.98
20	3.48	28.13	96.64	3.84	1.66	63.14	37.75	9.67	7.62	28.07	25.39	91.12	27.98	30.71	51.62	16.09	148.18	230.58	281.46	1.22	499.59	41.57	3504.17	66.82
20	3.44	25.18	96.79	3.85	1.85	60.45	39.54	9.49	7.45	30.04	20.9	91.08	30.63	33.63	49.75	15.12	146.34	227.22	278.4	1.22	500.29	40.28	3427.18	64.94
20	3.48	25.1	96.81	3.86	1.54	63.74	38.26	9.63	7.62	28.62	25.48	91.4	27.66	30.26	52.09	16.12	144.52	221.14	279.66	1.26	503.38	41.86	3396.13	65.17
20	3.51	23.38	96.68	4.03	1.68	64.47	40.75	9.76	7.74	30.98	23.72	90.95	26.48	29.12	52.61	16.61	147.95	222.63	277.72	1.24	502.08	39.87	3279.14	64.42
30	3.48	27.39	96.34	4.11	1.79	65.75	40.23	9.49	7.97	30.73	25.52	90.43	24.68	27.29	54.37	16.57	87.02	226.65	238.14	1.05	538.18	47.06	3520.17	69.45
30	3.45	26.31	96.45	4.17	1.86	69.45	37.14	9.63	7.61	27.5	32.31	90.42	20.97	23.19	57.16	17.75	82.19	221.72	231.19	1.04	535.45	45.89	3387.4	71.05
30	3.48	25.07	96.33	3.96	1.62	58.74	41.18	9.67	7.82	31.5	17.55	90.75	32.01	35.27	48.16	15.03	83.42	219.91	235.38	1.07	536.74	47.31	3488.51	70.91
30	3.5	25.25	96.4	3.68	1.35	58.47	38.02	9.99	6.98	28.02	20.45	91.37	32.9	36	47.19	15.34	81.49	217.72	232.85	1.06	535.12	46.95	3396.07	68.99
